# Supplementary material for: Distrust in the Health Care System and Adherence to Direct-Acting Antiviral Therapy among People with Hepatitis C Virus Who Inject Drugs
Source: Viruses. 2024 Aug 16;16(8):1304. doi: 10.3390/v16081304 (PMC11359142; doi:10.3390/v16081304)
Supplement: Supplementary file 1 [file viruses-16-01304-s001.zip]

Archive with 1 entries (1 files):
- viruses-3047053-supplementary.xlsx
