# Supplementary material for: Distrust in the Health Care System and Adherence to Direct-Acting Antiviral Therapy among People with Hepatitis C Virus Who Inject Drugs
Source: Viruses. 2024 Aug 16;16(8):1304. doi: 10.3390/v16081304 (PMC11359142; doi:10.3390/v16081304)
Supplement: Supplementary file 1 [file viruses-16-01304-s001.zip › viruses-3047053-supplementary.xlsx]

## Sheet: Sheet1
Type 3 Tests of Fixed Effects
Effect	Num DF	Den DF	F Value	Pr > F
HS_Distrust	1	169	5.19	0.024
bi_wk	5	628	2.49	0.03
HS_Distrust*bi_wk	5	627	1.68	0.1368
Alcohol_Intoxication	1	166	6.11	0.0145
psych_illness	1	167	3.07	0.0817
The_Study_Arm	2	167	3.28	0.04
Least Squares Means
Effect	Arm	Average of Health System	bi_wk	Alcohol	Any psychiatric	Estimate	Standard
		Distrust Scores		Intoxication	illness		Error
				30 days,
				ACASI
HS_Distrust		Disagree ( <=3 )				77.8544	1.7884
HS_Distrust		Agree ( >3 )				71.8468	2.1744
HS_Distrust*bi_wk		Disagree ( <=3 )	Week 1-2			79.6595	2.2785
HS_Distrust*bi_wk		Disagree ( <=3 )	Week 3-4			80.7405	2.2777
HS_Distrust*bi_wk		Disagree ( <=3 )	Week 5-6			78.4167	2.2784
HS_Distrust*bi_wk		Disagree ( <=3 )	Week 7-8			78.3807	2.287
HS_Distrust*bi_wk		Disagree ( <=3 )	Week 9-10			76.1391	2.443
HS_Distrust*bi_wk		Disagree ( <=3 )	Week 11-12			73.7898	2.5042
HS_Distrust*bi_wk		Agree ( >3 )	Week 1-2			79.0254	2.8085
HS_Distrust*bi_wk		Agree ( >3 )	Week 3-4			72.5308	2.8176
HS_Distrust*bi_wk		Agree ( >3 )	Week 5-6			71.6835	2.8206
HS_Distrust*bi_wk		Agree ( >3 )	Week 7-8			69.9245	2.8481
HS_Distrust*bi_wk		Agree ( >3 )	Week 9-10			69.7199	3.0868
HS_Distrust*bi_wk		Agree ( >3 )	Week 11-12			68.1968	3.2555
bi_wk			Week 1-2			79.3425	1.876
bi_wk			Week 3-4			76.6357	1.8812
bi_wk			Week 5-6			75.0501	1.8834
bi_wk			Week 7-8			74.1526	1.897
bi_wk			Week 9-10			72.9295	2.0256
bi_wk			Week 11-12			70.9933	2.1004
Alcohol_Intoxication				No		78.4023	1.4713
Alcohol_Intoxication				Yes		71.2989	2.5326
psych_illness					No	77.0359	1.9016
psych_illness					Yes	72.6653	1.9869
The_Study_Arm	DOT					78.7887	2.2921
The_Study_Arm	Group					74.6951	2.2936
The_Study_Arm	Individual					71.068	2.3191
Differences of Least Squares Means
Effect	Arm	Average of Health System	bi_wk	Alcohol	Any psychiatric	Arm	Average of Health System	_bi_wk	Alcohol	Any psychiatric	Estimate	Standard	DF	t Value	Pr > |t|	Lower	Upper
		Distrust Scores		Intoxication	illness		Distrust Scores		Intoxication	illness		Error
				30 days,					30 days,
				ACASI					ACASI
HS_Distrust		Disagree ( <=3 )					Agree ( >3 )				6.0075	2.6368	169	2.28	0.024	0.8022	11.2129
HS_Distrust*bi_wk		Disagree ( <=3 )	Week 1-2				Disagree ( <=3 )	Week 3-4			-1.0811	1.7106	600	-0.63	0.5276	-4.4406	2.2785
HS_Distrust*bi_wk		Disagree ( <=3 )	Week 1-2				Disagree ( <=3 )	Week 5-6			1.2428	2.2137	729	0.56	0.5747	-3.1032	5.5888
HS_Distrust*bi_wk		Disagree ( <=3 )	Week 1-2				Disagree ( <=3 )	Week 7-8			1.2788	2.5063	769	0.51	0.61	-3.6411	6.1987
HS_Distrust*bi_wk		Disagree ( <=3 )	Week 1-2				Disagree ( <=3 )	Week 9-10			3.5203	2.8135	742	1.25	0.2112	-2.003	9.0437
HS_Distrust*bi_wk		Disagree ( <=3 )	Week 1-2				Disagree ( <=3 )	Week 11-12			5.8697	2.9717	667	1.98	0.0487	0.03478	11.7046
HS_Distrust*bi_wk		Disagree ( <=3 )	Week 1-2				Agree ( >3 )	Week 1-2			0.634	3.4757	366	0.18	0.8554	-6.2009	7.4689
HS_Distrust*bi_wk		Disagree ( <=3 )	Week 1-2				Agree ( >3 )	Week 3-4			7.1286	3.4799	370	2.05	0.0412	0.2858	13.9715
HS_Distrust*bi_wk		Disagree ( <=3 )	Week 1-2				Agree ( >3 )	Week 5-6			7.976	3.4798	370	2.29	0.0225	1.1333	14.8186
HS_Distrust*bi_wk		Disagree ( <=3 )	Week 1-2				Agree ( >3 )	Week 7-8			9.735	3.4993	372	2.78	0.0057	2.854	16.616
HS_Distrust*bi_wk		Disagree ( <=3 )	Week 1-2				Agree ( >3 )	Week 9-10			9.9395	3.7104	421	2.68	0.0077	2.6463	17.2327
HS_Distrust*bi_wk		Disagree ( <=3 )	Week 1-2				Agree ( >3 )	Week 11-12			11.4627	3.8643	426	2.97	0.0032	3.8673	19.0582
HS_Distrust*bi_wk		Disagree ( <=3 )	Week 3-4				Disagree ( <=3 )	Week 5-6			2.3239	1.7106	600	1.36	0.1748	-1.0357	5.6834
HS_Distrust*bi_wk		Disagree ( <=3 )	Week 3-4				Disagree ( <=3 )	Week 7-8			2.3599	2.221	730	1.06	0.2883	-2.0004	6.7202
HS_Distrust*bi_wk		Disagree ( <=3 )	Week 3-4				Disagree ( <=3 )	Week 9-10			4.6014	2.6449	769	1.74	0.0823	-0.5906	9.7934
HS_Distrust*bi_wk		Disagree ( <=3 )	Week 3-4				Disagree ( <=3 )	Week 11-12			6.9508	2.864	729	2.43	0.0155	1.328	12.5735
HS_Distrust*bi_wk		Disagree ( <=3 )	Week 3-4				Agree ( >3 )	Week 1-2			1.7151	3.4739	366	0.49	0.6218	-5.1163	8.5464
HS_Distrust*bi_wk		Disagree ( <=3 )	Week 3-4				Agree ( >3 )	Week 3-4			8.2097	3.4781	370	2.36	0.0188	1.3704	15.049
HS_Distrust*bi_wk		Disagree ( <=3 )	Week 3-4				Agree ( >3 )	Week 5-6			9.057	3.478	370	2.6	0.0096	2.218	15.8961
HS_Distrust*bi_wk		Disagree ( <=3 )	Week 3-4				Agree ( >3 )	Week 7-8			10.8161	3.4975	372	3.09	0.0021	3.9388	17.6934
HS_Distrust*bi_wk		Disagree ( <=3 )	Week 3-4				Agree ( >3 )	Week 9-10			11.0206	3.7086	421	2.97	0.0031	3.7309	18.3103
HS_Distrust*bi_wk		Disagree ( <=3 )	Week 3-4				Agree ( >3 )	Week 11-12			12.5438	3.8626	426	3.25	0.0013	4.9516	20.1359
HS_Distrust*bi_wk		Disagree ( <=3 )	Week 5-6				Disagree ( <=3 )	Week 7-8			0.03601	1.7141	600	0.02	0.9832	-3.3303	3.4023
HS_Distrust*bi_wk		Disagree ( <=3 )	Week 5-6				Disagree ( <=3 )	Week 9-10			2.2775	2.3745	729	0.96	0.3378	-2.3841	6.9392
HS_Distrust*bi_wk		Disagree ( <=3 )	Week 5-6				Disagree ( <=3 )	Week 11-12			4.6269	2.6985	767	1.71	0.0868	-0.6704	9.9242
HS_Distrust*bi_wk		Disagree ( <=3 )	Week 5-6				Agree ( >3 )	Week 1-2			-0.6088	3.4752	366	-0.18	0.861	-7.4426	6.225
HS_Distrust*bi_wk		Disagree ( <=3 )	Week 5-6				Agree ( >3 )	Week 3-4			5.8858	3.4794	370	1.69	0.0916	-0.956	12.7276
HS_Distrust*bi_wk		Disagree ( <=3 )	Week 5-6				Agree ( >3 )	Week 5-6			6.7332	3.4793	370	1.94	0.0537	-0.1084	13.5748
HS_Distrust*bi_wk		Disagree ( <=3 )	Week 5-6				Agree ( >3 )	Week 7-8			8.4922	3.4988	372	2.43	0.0157	1.6123	15.3721
HS_Distrust*bi_wk		Disagree ( <=3 )	Week 5-6				Agree ( >3 )	Week 9-10			8.6967	3.7099	421	2.34	0.0195	1.4046	15.9889
HS_Distrust*bi_wk		Disagree ( <=3 )	Week 5-6				Agree ( >3 )	Week 11-12			10.2199	3.8638	426	2.65	0.0085	2.6254	17.8144
HS_Distrust*bi_wk		Disagree ( <=3 )	Week 7-8				Disagree ( <=3 )	Week 9-10			2.2415	1.9093	623	1.17	0.2408	-1.5078	5.9909
HS_Distrust*bi_wk		Disagree ( <=3 )	Week 7-8				Disagree ( <=3 )	Week 11-12			4.5909	2.4363	750	1.88	0.0599	-0.1919	9.3737
HS_Distrust*bi_wk		Disagree ( <=3 )	Week 7-8				Agree ( >3 )	Week 1-2			-0.6448	3.482	367	-0.19	0.8532	-7.492	6.2024
HS_Distrust*bi_wk		Disagree ( <=3 )	Week 7-8				Agree ( >3 )	Week 3-4			5.8498	3.4862	371	1.68	0.0942	-1.0054	12.7051
HS_Distrust*bi_wk		Disagree ( <=3 )	Week 7-8				Agree ( >3 )	Week 5-6			6.6972	3.4861	371	1.92	0.0555	-0.1579	13.5522
HS_Distrust*bi_wk		Disagree ( <=3 )	Week 7-8				Agree ( >3 )	Week 7-8			8.4562	3.5057	373	2.41	0.0163	1.5628	15.3496
HS_Distrust*bi_wk		Disagree ( <=3 )	Week 7-8				Agree ( >3 )	Week 9-10			8.6607	3.7165	422	2.33	0.0203	1.3555	15.9659
HS_Distrust*bi_wk		Disagree ( <=3 )	Week 7-8				Agree ( >3 )	Week 11-12			10.1839	3.8703	427	2.63	0.0088	2.5768	17.791
HS_Distrust*bi_wk		Disagree ( <=3 )	Week 9-10				Disagree ( <=3 )	Week 11-12			2.3494	1.9381	600	1.21	0.2259	-1.4569	6.1556
HS_Distrust*bi_wk		Disagree ( <=3 )	Week 9-10				Agree ( >3 )	Week 1-2			-2.8863	3.5891	395	-0.8	0.4218	-9.9425	4.1698
HS_Distrust*bi_wk		Disagree ( <=3 )	Week 9-10				Agree ( >3 )	Week 3-4			3.6083	3.5934	399	1	0.3159	-3.4561	10.6727
HS_Distrust*bi_wk		Disagree ( <=3 )	Week 9-10				Agree ( >3 )	Week 5-6			4.4556	3.5933	399	1.24	0.2157	-2.6086	11.5199
HS_Distrust*bi_wk		Disagree ( <=3 )	Week 9-10				Agree ( >3 )	Week 7-8			6.2147	3.6123	401	1.72	0.0861	-0.8868	13.3162
HS_Distrust*bi_wk		Disagree ( <=3 )	Week 9-10				Agree ( >3 )	Week 9-10			6.4192	3.8183	447	1.68	0.0934	-1.0849	13.9232
HS_Distrust*bi_wk		Disagree ( <=3 )	Week 9-10				Agree ( >3 )	Week 11-12			7.9424	3.9686	450	2	0.046	0.1431	15.7416
HS_Distrust*bi_wk		Disagree ( <=3 )	Week 11-12				Agree ( >3 )	Week 1-2			-5.2357	3.6348	391	-1.44	0.1505	-12.3819	1.9105
HS_Distrust*bi_wk		Disagree ( <=3 )	Week 11-12				Agree ( >3 )	Week 3-4			1.2589	3.6392	395	0.35	0.7296	-5.8957	8.4136
HS_Distrust*bi_wk		Disagree ( <=3 )	Week 11-12				Agree ( >3 )	Week 5-6			2.1063	3.6392	395	0.58	0.5631	-5.0483	9.2608
HS_Distrust*bi_wk		Disagree ( <=3 )	Week 11-12				Agree ( >3 )	Week 7-8			3.8653	3.658	397	1.06	0.2913	-3.3262	11.0568
HS_Distrust*bi_wk		Disagree ( <=3 )	Week 11-12				Agree ( >3 )	Week 9-10			4.0698	3.8625	442	1.05	0.2926	-3.5213	11.6609
HS_Distrust*bi_wk		Disagree ( <=3 )	Week 11-12				Agree ( >3 )	Week 11-12			5.593	4.0115	446	1.39	0.1639	-2.2908	13.4768
HS_Distrust*bi_wk		Agree ( >3 )	Week 1-2				Agree ( >3 )	Week 3-4			6.4946	2.1857	601	2.97	0.0031	2.2021	10.7871
HS_Distrust*bi_wk		Agree ( >3 )	Week 1-2				Agree ( >3 )	Week 5-6			7.342	2.8381	733	2.59	0.0099	1.7702	12.9137
HS_Distrust*bi_wk		Agree ( >3 )	Week 1-2				Agree ( >3 )	Week 7-8			9.101	3.2192	768	2.83	0.0048	2.7815	15.4205
HS_Distrust*bi_wk		Agree ( >3 )	Week 1-2				Agree ( >3 )	Week 9-10			9.3055	3.6388	740	2.56	0.0107	2.1618	16.4492
HS_Distrust*bi_wk		Agree ( >3 )	Week 1-2				Agree ( >3 )	Week 11-12			10.8287	3.9167	672	2.76	0.0059	3.1383	18.519
HS_Distrust*bi_wk		Agree ( >3 )	Week 3-4				Agree ( >3 )	Week 5-6			0.8474	2.2019	604	0.38	0.7005	-3.477	5.1717
HS_Distrust*bi_wk		Agree ( >3 )	Week 3-4				Agree ( >3 )	Week 7-8			2.6064	2.8648	733	0.91	0.3632	-3.0179	8.2306
HS_Distrust*bi_wk		Agree ( >3 )	Week 3-4				Agree ( >3 )	Week 9-10			2.8109	3.4322	769	0.82	0.4131	-3.9268	9.5485
HS_Distrust*bi_wk		Agree ( >3 )	Week 3-4				Agree ( >3 )	Week 11-12			4.3341	3.7888	731	1.14	0.253	-3.1041	11.7723
HS_Distrust*bi_wk		Agree ( >3 )	Week 5-6				Agree ( >3 )	Week 7-8			1.759	2.2206	606	0.79	0.4286	-2.6019	6.12
HS_Distrust*bi_wk		Agree ( >3 )	Week 5-6				Agree ( >3 )	Week 9-10			1.9635	3.0899	732	0.64	0.5253	-4.1027	8.0297
HS_Distrust*bi_wk		Agree ( >3 )	Week 5-6				Agree ( >3 )	Week 11-12			3.4867	3.5828	767	0.97	0.3308	-3.5465	10.52
HS_Distrust*bi_wk		Agree ( >3 )	Week 7-8				Agree ( >3 )	Week 9-10			0.2045	2.4943	630	0.08	0.9347	-4.6936	5.1027
HS_Distrust*bi_wk		Agree ( >3 )	Week 7-8				Agree ( >3 )	Week 11-12			1.7277	3.2573	752	0.53	0.596	-4.6667	8.1221
HS_Distrust*bi_wk		Agree ( >3 )	Week 9-10				Agree ( >3 )	Week 11-12			1.5232	2.6079	609	0.58	0.5594	-3.5984	6.6447
bi_wk			Week 1-2					Week 3-4			2.7068	1.3878	600	1.95	0.0516	-0.01867	5.4322
bi_wk			Week 1-2					Week 5-6			4.2924	1.7997	732	2.39	0.0173	0.7593	7.8255
bi_wk			Week 1-2					Week 7-8			5.1899	2.0398	768	2.54	0.0111	1.1856	9.1942
bi_wk			Week 1-2					Week 9-10			6.4129	2.2992	740	2.79	0.0054	1.8992	10.9267
bi_wk			Week 1-2					Week 11-12			8.3492	2.4568	670	3.4	0.0007	3.5253	13.1731
bi_wk			Week 3-4					Week 5-6			1.5856	1.3941	602	1.14	0.2559	-1.1524	4.3236
bi_wk			Week 3-4					Week 7-8			2.4831	1.8124	732	1.37	0.1711	-1.075	6.0412
bi_wk			Week 3-4					Week 9-10			3.7062	2.1659	769	1.71	0.0875	-0.5457	7.958
bi_wk			Week 3-4					Week 11-12			5.6424	2.3734	730	2.38	0.0177	0.9829	10.3019
bi_wk			Week 5-6					Week 7-8			0.8975	1.4025	604	0.64	0.5225	-1.8569	3.652
bi_wk			Week 5-6					Week 9-10			2.1205	1.9478	731	1.09	0.2767	-1.7035	5.9446
bi_wk			Week 5-6					Week 11-12			4.0568	2.2413	767	1.81	0.0707	-0.343	8.4566
bi_wk			Week 7-8					Week 9-10			1.223	1.5699	628	0.78	0.4363	-1.8599	4.306
bi_wk			Week 7-8					Week 11-12			3.1593	2.0324	751	1.55	0.1205	-0.8306	7.1492
bi_wk			Week 9-10					Week 11-12			1.9363	1.6243	605	1.19	0.2337	-1.2538	5.1263
Alcohol_Intoxication				No					Yes		7.1034	2.8737	166	2.47	0.0145	1.4295	12.7772
psych_illness					No					Yes	4.3705	2.4956	167	1.75	0.0817	-0.5564	9.2974
The_Study_Arm	DOT					Group					4.0936	3.0354	167	1.35	0.1793	-1.8992	10.0863
The_Study_Arm	DOT					Individual					7.7207	3.0161	167	2.56	0.0114	1.7662	13.6751
The_Study_Arm	Group					Individual					3.6271	3.0565	167	1.19	0.237	-2.4073	9.6615
